# Supplementary material for: mTOR–neuropeptide Y signaling sensitizes nociceptors to drive neuropathic pain
Source: JCI Insight. 2022 Nov 22;7(22):e159247. doi: 10.1172/jci.insight.159247 (PMC9746821; doi:10.1172/jci.insight.159247)
Supplement: Supplemental table 3 [file jciinsight-7-159247-s033.xlsx]

## Sheet: Table S3 mtor 35 gene
Supplementary Table 3. FPKMs of differentially expressed genes upon Mtor ablation at Day 7 after SNI
	Gene ID	Other Gene ID	Mtorfl/fl_BL_1	Mtorfl/fl_BL_2	Mtorfl/fl_BL_3	Mtorfl/fl_BL_4	Mtor-cKOAdv_BL_1	Mtor-cKOAdv_BL_2	Mtor-cKOAdv_BL_3	Mtor-cKOAdv_BL_4	Mtorfl/fl_D7_1	Mtorfl/fl_D7_2	Mtorfl/fl_D7_3	Mtorfl/fl_D7_4	Mtorfl/fl_D7_5	Mtor-cKOAdv_D7_1	Mtor-cKOAdv_D7_2	Mtor-cKOAdv_D7_3	Mtor-cKOAdv_D7_4
Downregulated	70166	Lipn	0.02	0.08	0.06	0.12	0	0	0	0.02	3.41	3.28	8.73	4.61	3.77	0.11	0.2	0.26	0.13
Downregulated	67405	Nts	5.59	7.8	9.2	7.3	1.45	1.78	1.72	1.4	58.77	53.11	138.69	68.93	91.51	4.05	4.41	3.48	4.97
Downregulated	109648	Npy	2.54	2.15	1.26	3.93	0.09	0.1	0.19	0	126.66	112.46	332.01	155.79	130.24	8.51	11.05	7.69	8.03
Downregulated	229550	9130204L05Rik	2.03	1.91	1.97	1.27	0.23	0.53	1.02	0	3.27	2.56	3.47	4.95	5.17	0.32	0.07	0.1	0.32
Downregulated	26359	Anxa10	0.03	0	0.03	0	0	0	0	0	3.75	3.57	6.74	3.23	3.94	0.22	0.32	0.16	0.25
Downregulated	74469	Taf7l	0.13	0.08	0.04	0.09	0.12	0.08	0.04	0	0.9	0.78	1.57	1.16	1	0.07	0.19	0.11	0.07
Downregulated	12958	Cryba2	1.37	1.1	2.02	3.03	0.2	0	0	0.07	5.77	4.9	11.64	5.27	9.12	1.84	2.1	0.91	1.24
Downregulated	70896	Speer1	0	0.09	0	0	0	0.05	0	0	2.19	1.94	5.53	1.49	2.38	0.21	0.79	0.39	0.45
Downregulated	666190	Gm7972	0.03	0.04	0.06	0.11	0.06	0.1	0.06	0.11	0.95	1.04	1.77	0.98	0.93	0.24	0.32	0.14	0.17
Downregulated	11847	Arg2	2.73	2.68	3.41	2.86	0.67	0.69	0.75	0.61	5.1	5.51	7.11	5.4	5.58	1.33	1.18	1.32	1.03
Downregulated	236781	Gpr119	0.59	0.43	0.38	0.72	0.07	0.05	0.09	0.15	1.2	1.56	2.43	1.9	1.44	0.43	0.32	0.4	0.61
Downregulated	76770	2010005H15Rik	0	0.1	0.13	0.2	0.12	0.21	0.16	0.09	1.2	1.26	1.14	0.76	2.83	0.6	0.46	0	0.2
Downregulated	242594	1700024P16Rik	0.62	0.5	0.41	0.55	0.18	0.12	0.13	0.25	1.06	0.96	1.98	1.94	1.56	0.36	0.61	0.31	0.52
Downregulated	379043	Raet1e	0	0.27	0.08	0.25	0.08	0	0.33	0.12	0.89	1	1.73	0.93	0.55	0.31	0.14	0.28	0.34
Downregulated	623898	Gm6460	0.07	0	0.25	0.07	0	0	0	0.06	2.04	4.28	7.86	3.72	4.66	1.41	1.53	1.49	1.21
Downregulated	14313	Fst	1.72	1.27	1.5	2.21	1.32	1.63	1.46	1.86	8.31	8.61	16.78	8.92	8.91	3.21	4.16	2.46	2.01
Downregulated	545732	4933402N22Rik	0.05	0	0.21	0	0	0	0	0	3.06	1.65	3.96	2.31	3.08	1.48	0.68	1.06	0
Downregulated	545728	Gm5861	0	0	0	0	0	0	0	0	1.5	1.76	3.99	1.29	2.29	0.21	0.82	0.92	0.54
Downregulated	14174	Fgf3	0	0.09	0.09	0.05	0	0.02	0	0.04	2.69	2.6	8.43	4.96	3.42	1.1	1.75	1.43	1.53
Downregulated	207839	Galnt6	0.44	0.52	0.59	0.91	0.33	0.39	0.44	0.34	1.74	1.95	3.03	2.64	3.07	0.9	1.04	0.96	0.91
Downregulated	15567	Slc6a4	0.15	0.13	0.33	0.47	0.09	0.15	0.09	0.21	5.53	5.46	11.13	5.01	4.06	2.96	3.22	2.41	1.45
Downregulated	12931	Crlf1	0.93	0.89	1.52	1.95	0.75	0.48	0.93	1.02	3.63	3.06	9.25	5.25	3.85	2.48	1.91	1.92	2.07
Downregulated	240239	Gpr151	0.58	0.51	0.63	0.58	0.42	0.33	0.48	0.47	24.5	24.14	52.43	27.06	24.52	12.61	18.29	12.37	10.79
Downregulated	554292	Methig1	0.82	0.72	1.15	0.61	0.29	0	0.36	0.16	1.51	1.57	2.28	1.54	2.5	0.5	1.09	0.84	0.55
Downregulated	320587	Tmem88b	0.23	0.39	0.78	0.58	0.37	0.26	0.32	0.35	4.02	4.57	9.65	5.58	4.62	2.9	3.62	2.82	2.41
Downregulated	74571	Kcnk16	0	0.18	0	0.21	0.06	0.12	0.06	0	2.59	1.8	5.62	2.84	2.97	1.49	2.09	1.24	1.21
Downregulated	12346	Car1	0.31	0.4	2.4	3.2	0.49	0.54	1.02	1.41	3.75	4.04	10.09	7.51	4.92	3.55	3.78	4.29	2.06
Downregulated	13120	Cyp4b1	0.98	0.97	1.29	2.74	1.23	1.51	1.52	1.78	3.84	3.15	6.44	4.53	2.73	1.89	2.1	1.45	2.43
Downregulated	20845	Star	1.38	1.41	0.9	1.1	1.07	0.83	0.86	0.99	3.97	3.84	7.81	5.09	3.98	2.17	3.25	2.45	2.88
Downregulated	69065	Chac1	3.68	3.75	5.58	3.47	3.41	3.5	2.4	2.84	8.63	7.27	14.77	12.77	10.6	3.74	6.16	5.71	7.25
Downregulated	58210	Sectm1b	1.03	1.43	0.97	1.32	0.35	0.41	0.45	0.64	4.55	3.93	6.54	5.75	6.21	2.84	3.51	2.81	2.34
Downregulated	16176	Il1b	0.27	0.39	0.68	0.62	0.9	0.32	0.55	0.25	0.35	1.08	1.55	1.76	1.68	0.99	0.8	0.58	0.48
Upregulated	16324	Inhbb	2.26	1.29	1.83	1.67	1.94	2.67	1.46	2.46	3.32	4.29	8.19	4.46	4.15	13.78	18.81	13.96	10.14
Upregulated	78382	Lce6a	0.28	0.32	0.47	0.31	0.14	0.23	0.12	0.08	1.52	1.7	3.28	1.3	1.88	4.19	7.33	5.48	4.18
Upregulated	22226	Ucn	0.25	0	0	0.38	0	0.17	0.08	0.38	2.84	2.58	5.86	5.71	4.64	13.08	26.2	12.9	21.08
